# Supplementary material for: ITM2B Truncation Promotes Migrasome Formation to Accelerate Renal Cell Carcinoma Growth
Source: Adv Sci (Weinh). 2025 Nov 30;13(4):e11683. doi: 10.1002/advs.202511683 (PMC12822405; doi:10.1002/advs.202511683)
Supplement: Supplementary file 2 — Supplemental Data [file ADVS-13-e11683-s008.zip]

Archive with 2 entries (2 files):
- Supplementary file for patient information.xlsx
- Supplementary file for uncropped blots.pdf
