# Supplementary material for: ITM2B Truncation Promotes Migrasome Formation to Accelerate Renal Cell Carcinoma Growth
Source: Adv Sci (Weinh). 2025 Nov 30;13(4):e11683. doi: 10.1002/advs.202511683 (PMC12822405; doi:10.1002/advs.202511683)
Supplement: Supplementary file 2 — Supplemental Data [file ADVS-13-e11683-s008.zip › Supplementary file for patient information.xlsx]

## Sheet: Information for uric migrasomes
RCC patients	Age	Gender	Tumor size (cm)	Tumor localization (left or right kidney)	ccRCC
1#	38	female	10.2*7.7*11.3	right	yes
2#	68	male	2.5*2.4	left	yes
3#	72	male	5.17*3.08	right	yes
4#	43	male	4.9*4.6*4.0	left	yes
5#	49	female	6*5.5	right	yes
6#	56	male	3.5*3	left	yes
7#	54	male	3.3*2.3	left	yes
8#	74	male	6.9*5.6	right	yes
9#	65	male	4.67*3.68	left	yes
10#	81	female	5.8*3.8*5.5	right	yes
11#	58	female	3.2*2.6	right	yes
12#	62	male	4.2*3	right	yes
13#	52	female	4.6*3.5	left	yes
14#	74	male	3*2*1	left	unknown
15#	59	male	4*2	right	yes
16#	61	male	2*2	right	yes
17#	63	male	7*5	left	yes
18#	58	female	7*6	left	yes
19#	58	female	2.5*2	left	yes
20#	67	male	3*3	right	yes
21#	70	female	4*3.3*2.5	left	yes

## Sheet: Information for RCC tissues 
RCC patients	Age	Gender	Time of operation	ccRCC
1#	58	male	2022-07-13	unknown
2#	53	male	2020-03-24	unknown
3#	67	male	2021-06-17	unknown
4#	64	male	2022-06-07	unknown
5#	61	male	2021-12-30	unknown
6#	70	female	2021-06-16	unknown
7#	32	male	2022-03-22	unknown
8#	65	male	2022-03-04	unknown
9#	52	male	2021-05-24	unknown
10#	50	male	2022-03-14	unknown
11#	53	male	2023-08-01	Yes
12#	40	male	2023-07-25	Yes
13#	50	male	2023-07-20	Yes
14#	46	male	2023-06-29	Yes
15#	53	male	2023-07-13	Yes
16#	63	female	2023-06-29	Yes
17#	71	male	2023-06-26	Yes
18#	60	female	2023-04-12	Yes
